# Supplementary material for: Metabolomic response of Euglena gracilis and its bleached mutant strain to light
Source: PLoS One. 2019 Nov 7;14(11):e0224926. doi: 10.1371/journal.pone.0224926 (PMC6837420; doi:10.1371/journal.pone.0224926)
Supplement: S1 Table — (XLSX) [file pone.0224926.s001.xlsx]

## Sheet: B2-熊给的
Hit Name	B0	B1	B4	B12	B24	B48	B72
Cyclopropene, 1-(2-hydroxypropyl)-2-trimethylsilyl-	0.0562948	0	0	0	0	0.054981	0.0564216
Silanamine, 1,1,1-trimethyl-N-propyl-N-(trimethylsilyl)-	0.0405253	0	0.0786567	0.055942	0.0439026	0.0404859	0.0303682
Octanal dimethyl acetal	0.0171489	0	0	0.0268464	0.0120247	0	0
3,7-Dioxa-2,8-disilanonane, 2,2,8,8-tetramethyl-	0.260994	0	0.250523	0.260399	0.238148	0.261104	0.27408
Propanoic acid, 2-[(trimethylsilyl)oxy]-, trimethylsilyl ester	0.267223	0	0	0.230704	0.239982	0	0.136243
l-Valine, trimethylsilyl ester	0.114094	0	0.217292	0	0	0.0725302	0
2-Methyl-1-butanol, 3-t-butyldimethylsilyloxy-	0.0192792	0	0	0.016246	0	0	0
1-(3-Methylbutyl)-2,3,4,6-tetramethylbenzene	0.308396	0	0.490285	0.58204	0.473288	0.225425	0
Glycine, N-(trimethylsilyl)-, trimethylsilyl ester	0.0436117	0	0	0	0	0.0503415	0.0564039
Pyridine, 3-trimethylsiloxy-	0.0422271	0	0	0.0266765	0.0292038	0.035445	0.0366211
Silanol, trimethyl-, propanoate	0.0124619	0	0	0	0.0139511	0.0191424	0.0212615
Silanol, trimethyl-, phosphate (3:1)	1.97135	0	2.761	2.8544	2.13965	2.68516	3.1875
Trimethylsilyl ether of glycerol	0.59564	0	0.50631	0.620237	0.744681	0.598245	0.702032
n-Pentadecanoic acid, trimethylsilyl ester	0.0211793	0	0	0.0162886	0.0181547	0.043241	0.0232799
Glycine, N,N-bis(trimethylsilyl)-, trimethylsilyl ester	0.53176	0	0.43338	0.0971368	0.0820249	0.0336054	0.0316533
Butanedioic acid, bis(trimethylsilyl) ester	2	2	2	2	2	2	2
Decane, 3,6-dimethyl-	0.0325851	0	0	0	0.04414	0	0.0236425
Cyclohexasiloxane, dodecamethyl-	0.0251314	0.0193619	0	0.0244971	0.011604	0.0191821	0.0196133
Dibenzothiophene	0.116723	0	0	0	0.0971921	0.0976297	0.0952588
.beta.-Alanine, N,N-bis(trimethylsilyl)-, trimethylsilyl ester	0.0474058	0	0.0978141	0.0966087	0.0807273	0.0514879	0
2-Butenedioic acid (E)-, bis(trimethylsilyl) ester	0.00363187	0.0460791	0.0460791	0	0.0262971	0	0
Pyrazine, 2,5-bis(trimethylsilyloxy)-	0.0149212	0	0.0112368	0	0.0109838	0	0
Tetradecane	0.0371684	0.0157	0.0446159	0.046925	0.0493877	0.0383601	0.0328831
Hexanoic acid, 6-iodo-, trimethylsilyl ester	0.0121267	0	0	0.0199807	0.00932581	0	0
10-Methylnonadecane	0.014003	0.0118911	0	0	0	0.0181982	0
Bicyclo[3.1.0]hexane, 1,6-diphenyl-	0.104028	0	0	0	0	0.103242	0
Hexadecane	0.101716	0.0426462	0.112272	0.153472	0.134191	0.121127	0.0894667
Aminomalonic acid, tris(trimethylsilyl)-	0.12677	0	0.137985	0.0789782	0	0.0621344	0
Eicosane	0.135823	0	0.103561	0.219758	0.125703	0.066373	0.0292505
Pentadecane	0.0698794	0	0.0530442	0.151296	0.94336	0.083664	0.0749959
N,O-Bis-(trimethylsilyl)-2-pyrrolidone carboxylic acid	0.28073	0	0	0.310309	0	0.144496	0
Undecane, 5-methyl-	0.0374447	0	0	0	0	0.026473	0
Dodecanoic acid, trimethylsilyl ester	0.0157408	0	0	0.0237493	0.0215395	0	0.023854
Docosane	0.0329698	0	0.0463266	0.0785813	0.0249745	0.0377387	0
Heneicosane	0.0337	0	0.103561	0.219758	0.125703	0.0421466	0.154419
Octacosane	0.035573	0.00770368	0.0187408	0.0231591	0.0269361	0.0159863	0.0152866
Hentriacontane	0.0415244	0	0	0.0115723	0	0.0203497	0
Octadecane	0.140917	0	0.0273769	0.657144	0.0220596	0.0347501	0
1,1,1,5,7,7,7-Heptamethyl-3,3-bis(trimethylsiloxy)tetrasiloxane	0.0140119	0.0175418	0	0	0	0	0
Tetradecanoic acid, trimethylsilyl ester	0.141075	0	0.116434	0.0916222	0.0987967	0.491224	0.285938
Pentadecanenitrile	0.584161	0	0.699817	0.885059	0.94336	2.29445	1.44669
D-Fructose, 1,3,4,5,6-pentakis-O-(trimethylsilyl)-, O-methyloxime	0.0337912	0	0.0502023	0	0	0.032278	0
D-Mannitol, 1,2,3,4,5,6-hexakis-O-(trimethylsilyl)-	8.01356	0	4.45001	8.10445	6.49032	5.99686	5.15069
Hexadecanoic acid, trimethylsilyl ester	3.02355	0	2.2449	1.97504	1.35603	3.06403	2.9979
Oleanitrile	0.868746	0.326591	1.18334	1.94195	1.6253	3.68852	3.03312
Heptadecanenitrile	0.318296	0.360317	0.0371628	0.0237793	0	0	0
Tetracosane	0.0179412	0	0.0213217	0	0	0	0.0136286
Pentacosane	0.0207393	0	0	0.0476998	0.0232177	0	0
Heptacosane	0.0165519	0.0470331	0.0115068	0.0109707	0.0109707	0.0283774	0.0381626
Hexadecanamide	2.09759	1.39403	1.2543	1.7948	1.42039	0.472473	0.527655
Octadecanoic acid, trimethylsilyl ester	1.87011	0	2.54071	1.03946	1.5823	1.79647	1.66954
Tetratriacontane	0.0101686	0	0.0180679	0.266674	0.0279365	0.0215492	0.0148213
9-Octadecenamide, (Z)-	1.97795	0.329632	1.71299	1.54248	1.39841	0.288034	0.497525
Octadecanamide	0.855352	0.619178	0	0.709729	0.561727	0	0.181667
Dodecanoic acid, tetradecyl ester	0.640734	0	0.961906	0	0	2.03926	2.15672
Hexadecanoic acid, 2,3-bis[(trimethylsilyl)oxy]propyl ester	0.258981	0	0.136353	0	0.0927632	0.343236	0
Scopolin, tetra(trimethylsilyl)-	0.0217538	0	0	0	0	0.0140186	0
13-Docosenamide, (Z)-	0.569315	0.11729	0.411924	0.540415	0.486138	0	0
Octadecanoic acid, 2,3-bis[(trimethylsilyl)oxy]propyl ester	0.140128	0	0.0820902	0.086893	0.0706401	0.231807	0.342277
Cyclotetradecane	0.357273	0	0.523912	2.25395	1.08046	0.843527	0.942468
Tetradecanoic acid, tetradecyl ester	0.960692	0.0939969	1.02882	2.57789	1.92353	2.07727	2.48688

## Sheet: WT
	WT-0h	WT-4h	WT-12h	WT-24h	WT-48h	WT-72h
Z,E-7,11-Hexadecadien-1-yl acetate	0	0.179146	0	0.175255	0.0258218	0
Trisiloxane, 1,1,1,5,5,5-hexamethyl-3,3-bis[(trimethylsilyl)oxy]-	0.0999167	0.084929	0.131188	0.0816828	0.198077	0.64936
Trimethylsilyl ether of glycerol	0.599144	0.565742	0.861654	0.758038	0.847094	1.26863
Trimethylsilyl ether of glucitol	0	2.69983	0	4.52799	0	0
Tridecane	0.129697	0.0591044	0.334318	0.140627	0.0497945	0.0873852
Tetrapentacontane, 1,54-dibromo-	0	0.077481	0.0990253	0.0189094	0	0
Triacontane	0	0	0.0135658	0.0562251	0.024238	0.0305756
Tetratriacontane	0.169373	0.040981	0.606289	0.0634845	0.0564356	0.0991452
Tetradecanoic acid, trimethylsilyl ester	0.089028	0.0575766	0.343659	0.0665434	0.253223	0.309912
Triacontane, 1-bromo-	0	0.00706072	0	0.0153338	0	0
Tetradecanoic acid, tetradecyl ester	0.707077	1.41803	1.75736	1.29326	0.662059	0.392451
Tetratetracontane	0	0.0139181	0.0296101	0.0409826	0	0.0110387
Tetradecanoic acid, dodecyl ester	0.558956	0.672531	0.948228	0.721969	0	0
Tetradecane	0	0.0457069	0.0634366	0.050093	0.0288228	0.0354658
Silanol, trimethyl-, phosphate (3:1)	2.16794	2.5697	4.588	2.73759	2.51716	4.78536
Sulfurous acid, 2-propyl tridecyl ester	0	0.0966815	0.0632591	0.00754145	0.0425535	0
Silane, [(1-methyl-1,3-propanediyl)bis(oxy)]bis[trimethyl-	0.082152	0.194972	0.269816	0.136932	0.193206	0.111716
Retinoic acid, methyl ester	0	0.103081	0.0837828	0.074908	0	0.106361
Propanoic acid, 3-[bis(trimethylsilyl)amino]-2-methyl-, trimethylsilyl ester	0.0455877	0	0.353919	0.257408	0.0704047	0
Pyridine, 3-trimethylsiloxy-	0.0578392	0.0854505	0	0.0681574	0.0334363	0.0411412
Pyrazine, 2,5-bis(trimethylsilyloxy)-	0	0.0209956	0.0341662	0.015774	0	0
Propanoic acid, 2-[(trimethylsilyl)oxy]-, trimethylsilyl ester	0.0813011	0	0	0.289752	0.117045	0.132377
Propanedioic acid, bis(trimethylsilyl) ester	0.160258	0	0.178909	0.160236	0.0128251	0.155887
Phosphoric acid, bis(trimethylsilyl) 2,3-bis[(trimethylsilyl)oxy]propyl ester	0.162675	0.0835819	0.238106	0.129303	0.171707	0.0956474
Phthalic acid, 6-ethyloct-3-yl 2-ethylhexyl ester	0	0.0402799	0.0572987	0.0337324	0.036622	0.0863058
Phosphoric acid, bis(trimethylsilyl)monomethyl ester	0	0.0285437	0.0337142	0.0252076	0.0143645	0.0808918
Pentadecanenitrile	0.790998	0.54892	1.07736	0.725775	1.62316	1.67905
Pentasiloxane, dodecamethyl-	0	0.0792803	0.102439	0.105568	0.0528067	0.24589
Pentadecane	0.0930479	0.13617	0.328956	0.245271	0.108527	0.160925
Pentacosane	0.0382755	0	0	0.173098	0	0
Oleanitrile	1.98231	1.91171	4.16035	2.45656	6.48124	6.22381
Octadecanoic acid, trimethylsilyl ester	0.873354	1.17074	1.55866	1.20311	1.45266	1.58867
Octadecanoic acid, 2,3-bis[(trimethylsilyl)oxy]propyl ester	0.253801	0.132741	0.241887	0.151695	0.309063	0.736386
Octadecanenitrile	0.49035	0.508086	0.408013	0.564706	0.4586	0.666615
Octadecanamide	0.618238	1.02104	1.00512	0.667376	0.094537	0.180137
Octacosane	0.0402579	0	0	0.136415	0.0786665	0.141546
Octadecane, 3-ethyl-5-(2-ethylbutyl)-	0	0	0.0168219	0.0200351	0	0.0348298
Octadecane	0	0.133655	0.19359	0.181784	0.0524848	0.0919549
Myo-Inositol, 1,2,3,4,5,6-hexakis-O-(trimethylsilyl)-	0.0698602	0	0.120984	0.116706	0.160444	0.224797
Malic acid, tris(trimethylsilyl) ester	0.0600698	0.0761274	0.0845383	0.0746362	0.111064	0
Nonahexacontanoic acid	0	0.00812791	0.0310358	0.0683895	0.0110734	0.0116029
Nonadecane	0	0.0354773	0.0261473	0.0427054	0	0.0626892
n-Hexadecanoic acid	0	0.168396	0	0.18726	0	0
Inositol, 1,2,3,4,5,6-hexakis-O-(trimethylsilyl)-, muco-	0.0614497	0.0533302	0	0.124485	0	0.27585
Hexadecanoic acid, trimethylsilyl ester	1.89672	2.37195	3.46136	2.33948	3.1155	3.33686
Hexadecanoic acid, 2,3-bis[(trimethylsilyl)oxy]propyl ester	0.253671	0.118329	0.180264	0.126528	0.449268	0.545359
Hexadecane, 2-methyl-	0.0648963	0.0172794	0.0617762	0.0386083	0.0640482	0.187915
Hexadecane	0.133225	0.207675	0.386305	0.296339	0.252975	0.166743
Hexadecanamide	1.27433	2.039	2.68559	2.00189	0.350745	0.595005
Hexacosane	0.0482464	0.0350378	0	0.0282326	0.0340212	0.0387856
Heptadecane	0.14955	0.135976	0.549443	0.111324	0	0.0611837
Heptadecanenitrile	0	0.262179	0.568008	0.279583	0.816667	0.521955
Heptacosane	0.136263	0.0886384	0	0.160911	0.195904	0.278801
Heneicosane	0.384929	0.340002	0.694941	0.323767	0.374414	0.36468
Hentriacontane	0	0.0300859	0.0468651	0.0679129	0.0139168	0.0373178
Heptadecane, 9-octyl-	0	0.0115515	0.0261609	0.0113525	0.0115789	0.0262831
Glycine, N,N-bis(trimethylsilyl)-, trimethylsilyl ester	0	0.41407	0.596884	0.168382	0.167174	0.108025
Eicosane	0.134583	0.482409	0.546515	0.272086	0.277611	0.0824681
Dodecanoic acid, tetradecyl ester	0.0825264	0.219624	0.125618	0.0848056	0	0.370798
Docosane	0.125583	0.0377711	0.242135	0.453808	0.218831	0
Dodecane	0	0.0570182	0	0.0684216	0	0
d-Mannose, 2,3,4,5,6-pentakis-O-(trimethylsilyl)-, o-methyloxyme, (1E)-	0	0.0383092	0.372627	0.0724317	0.0519962	0
D-Mannitol, 1,2,3,4,5,6-hexakis-O-(trimethylsilyl)-	0.996825	2.85323	4.16247	3.42853	1.80088	1.66174
Decane, 3,8-dimethyl-	0.0743543	0	0.0377514	0.0275957	0	0
Decane, 3,6-dimethyl-	0	0.0507097	0.196593	0.0652551	0.0570606	0.0706886
Decane, 2,3,6-trimethyl-	0.0462555	0	0.133096	0.127043	0.0586132	0
Cyclohexasiloxane, dodecamethyl-	0.0574668	0.049889	0	0.0290621	0.0163232	0.044688
Butanedioic acid, [(trimethylsilyl)oxy]-, bis(trimethylsilyl) ester	0	0.0599075	0	0.0696186	0	0
Butanedioic acid, bis(trimethylsilyl) ester	0	0	0.133285	0.16281	0.209846	0.200905
Butane, 2,3-bis(trimethylsiloxy)-	0	0.174143	0.463587	0.753059	0	0
9-Octadecenamide, (Z)-	1.02527	2.02729	2.55065	1.81066	0.433162	0.458216
7-Hexadecyne	0	0	0.22759	0.173683	0.4652	0.445937
3,7-Dioxa-2,8-disilanonane, 2,2,8,8-tetramethyl-	0.250281	0.494002	0.34478	0.249939	0.250668	0.334449
2,3,4-Trihydroxybutyric acid tetrakis(trimethylsilyl) deriv.	0	0	0.0452341	0.0288312	0.0173633	0
13-Docosenamide, (Z)-	0.2349	0.547846	0.76318	0.592104	0.0667704	0.101661
1,4-Butanediamine, N,N,N',N'-tetrakis(trimethylsilyl)-	0.0878798	0.136074	0.257468	0.133505	0.077342	0
1,2-Benzenedicarboxylic acid, bis(2-methylpropyl) ester	0	0.0122098	0	0	0	0.026865
1-(3-Methylbutyl)-2,3,4,6-tetramethylbenzene	0	0	0.0290047	0	0	0.423005

## Sheet: OflB2
	OflB2-0h	OflB2-4h	OflB2-12h	OflB2-24h	OflB2-48h	OflB2-72h
Undecane, 5-methyl-	0.0294934	0	0.0409251	0.0111563	0.026473	0
Trimethylsilyl ether of glycerol	0.550513	0.421565	0.635736	0.744681	0.598245	0.702032
Tetratriacontane	0.170179	0.0844641	0.202906	0.30058	0.149718	0.0156406
Tetradecanoic acid, trimethylsilyl ester	0.140262	0.0921043	0.0865202	0	1.9223	0.381718
Tetradecane	0.0521795	0.0360004	0.0482325	0.0493877	0.0418977	0.0328831
Tetradecanoic acid, tetradecyl ester	0.858027	0.833725	2.57789	2.88506	0	2.61937
Tetracosane	0.0154286	0.0173085	0.0508572	0	0.235174	0.0144065
Silanol, trimethyl-, phosphate (3:1)	1.7807	2.16997	2.97564	2.15705	2.68516	3.1875
Silanol, trimethyl-, propanoate	0.0104311	0.0141544	0.0522944	0.0185208	0	0.0426806
Silanamine, 1,1,1-trimethyl-N-propyl-N-(trimethylsilyl)-	0.0368072	0.0931695	0.055942	0.0825989	0.0405232	0.0599974
Scopolin, tetra(trimethylsilyl)-	0.0172094	0	0.0304866	0	0.0212771	0
Pyridine, 3-trimethylsiloxy-	0.0261223	0.0541624	0.05788	0.058664	0.0636448	0.0366211
Pyrazine, 2,5-bis(trimethylsilyloxy)-	0.0134407	0.00899036	0	0	0	0
Propanoic acid, 3-[bis(trimethylsilyl)amino]-2-methyl-, trimethylsilyl ester	0	0.147267	0.101412	0.198857	0.163176	0.159323
Propanoic acid, 2-[(trimethylsilyl)oxy]-, trimethylsilyl ester	0.238009	0.137552	0	0.239982	0	0.136243
Phosphoric acid, bis(trimethylsilyl) 2,3-bis[(trimethylsilyl)oxy]propyl ester	0	0.052084	0.0634838	0.0550703	0.0569599	0.0250007
Pentadecanenitrile	0	0.569716	0.908647	0.94336	2.29445	1.44669
Pentadecane, 2-methyl-	0.0297707	0.0371949	0.036565	0.0565053	0.0296809	0
Pentadecane	0.127526	0.0723513	0.328545	0.189069	0.15536	0.1694
Pentacosane	0.0751053	0.0619397	0.077426	0.0941088	0.0480461	0.0617898
Oleanitrile	1.8699	2.08794	3.58334	3.1672	6.91519	5.148
Octanal dimethyl acetal	0.0159242	0.0158803	0.0351118	0.0171801	0	0
Octadecanoic acid, trimethylsilyl ester	1.72346	2.05794	1.06449	1.5823	1.70288	1.67279
Octadecanoic acid, 2,3-bis[(trimethylsilyl)oxy]propyl ester	0.127538	0.066006	0.086893	0.0698966	0.237631	0.342277
Octadecane	0.0461038	0.0570352	0.0213864	0.073904	0.0870237	0.0298471
Octadecanamide	0.766337	0.470707	0.732307	0.561727	0.18943	0.181667
Octacosane	0.159287	0.141032	0.101198	0.0769507	0.154041	0.150159
n-Pentadecanoic acid, trimethylsilyl ester	0.0142763	0.0144864	0.0224484	0.0296227	0.0688919	0.0312436
N,O-Bis-(trimethylsilyl)-2-pyrrolidone carboxylic acid	0.253405	0.212486	0.326111	0.113591	0.144496	0
l-Valine, trimethylsilyl ester	0.0900316	0.164606	0.206772	0	0.0725302	0
Hexanoic acid, 6-iodo-, trimethylsilyl ester	0.020337	0	0.0204938	0.00772287	0	0
Hexadecanoic acid, trimethylsilyl ester	2.78311	3.01308	2.15582	2.70333	3.15628	3.02116
Hexadecane	2.08708	0.239545	0.301138	0.483892	0.291671	0.226418
Hexadecanoic acid, 2,3-bis[(trimethylsilyl)oxy]propyl ester	0.234	0.109455	0.13309	0.0917739	0.351739	0.461189
Heptadecanenitrile	0.26229	0.183531	0.0253633	0.753856	1.56272	0.494945
Hexadecanamide	1.86994	1.02914	1.85236	1.42039	0.472473	0.527655
Heptacosane	0.133914	0.120095	0.12431	0.159733	0.0780153	0.131941
Heneicosane	0.308988	0.208028	0.468968	0.635793	0.172421	0.307664
Hentriacontane	0.0442931	0.0388316	0.088221	0.0414515	0.0228092	0.0759635
Glycine, N,N-bis(trimethylsilyl)-, trimethylsilyl ester	0.636702	0.477828	0.661334	0.316211	0.522664	0.343059
Glycine, N-(trimethylsilyl)-, trimethylsilyl ester	0.038696	0	0.0634171	0	0.0514116	0.0598451
Eicosane	0.380134	0.450897	0.361541	0.49532	0.429909	0.336931
Dodecanoic acid, trimethylsilyl ester	0.0145875	0.0112068	0.0237493	0.0215395	0.0519294	0.023854
D-Mannitol, 1,2,3,4,5,6-hexakis-O-(trimethylsilyl)-	7.0465	7.46541	8.75064	6.4225	6.00809	5.15069
Docosane	0.0459757	0.0700582	0.0880538	0.0345118	0.0254587	0.247807
D-Fructose, 1,3,4,5,6-pentakis-O-(trimethylsilyl)-, O-methyloxime	0.0302252	0.0403441	0.0359968	0.0346604	0.032278	0.0255083
Cyclotetradecane	0.905723	0.448134	2.65279	3.69684	0.623331	0.690473
Cyclopropene, 1-(2-hydroxypropyl)-2-trimethylsilyl-	0.0538954	0.0373237	0	0.0498186	0.0552367	0.0566996
Cyclohexasiloxane, dodecamethyl-	0.0224218	0.0190477	0.0363948	0.010144	0.0191821	0.0205308
Butanedioic acid, bis(trimethylsilyl) ester	0	0	0.107506	0	0.11856	0.162676
Bicyclo[3.1.0]hexane, 1,6-diphenyl-	0.0825589	0	0.0766291	0	0.103242	0
Aminomalonic acid, tris(trimethylsilyl)-	0.121915	0.108069	0.0827869	0	0.0604239	0
9-Octadecenamide, (Z)-	1.76655	1.64768	1.5947	1.39841	0.331573	0.497525
3,7-Dioxa-2,8-disilanonane, 2,2,8,8-tetramethyl-	0.23754	0.200285	0.269217	0.238148	0.261104	0.27408
2-Butenedioic acid (E)-, bis(trimethylsilyl) ester	0	0.0367257	0.0359975	0.0262971	0	0
2-Methyl-1-butanol, 3-t-butyldimethylsilyloxy-	0.0173097	0	0.0169786	0	0	0
13-Docosenamide, (Z)-	0.514433	0.336413	0.540415	0.480551	0	0.140694
10-Methylnonadecane	0.00978356	0	0.0200809	0.0273069	0.0181982	0.0177004
1-(3-Methylbutyl)-2,3,4,6-tetramethylbenzene	0.284182	0.368133	0.610314	0.473288	0.225425	0.249505
1,1,1,5,7,7,7-Heptamethyl-3,3-bis(trimethylsiloxy)tetrasiloxane	0	0.0148825	0	0	0	0.0110397
.beta.-Alanine, N,N-bis(trimethylsilyl)-, trimethylsilyl ester	0.0639236	0.0789502	0.103863	0.0807273	0.0514879	0
